# Supplementary material for: Effectiveness and trend forecasting of tuberculosis diagnosis after the introduction of GeneXpert in a city in south-eastern Brazil
Source: PLoS One. 2021 May 28;16(5):e0252375. doi: 10.1371/journal.pone.0252375 (PMC8162696; doi:10.1371/journal.pone.0252375)
Supplement: S1 Dataset — (CSV) [file pone.0252375.s001.csv]

Year	General	Pulm	Extra	TBHIV
2006	2.716687766	2,060,935,546	0,1873578	0,936788885
2006	3.309987392	24,356,511	0,1873578	1,124,146,662
2006	3.872060723	3,747,155,539	0,7494311	1,311,504,439
2006	3.996965908	3,559,797,762	0,5620733	0,749431108
2006	4.0594185	2,248,293,323	0,9367889	0,936788885
2006	3.559797762	3,185,082,208	13,115,044	1,873,577,769
2006	3.684702946	1,686,219,992	0,5620733	0,562073331
2006	3.309987392	2,810,366,654	0,7494311	0,936788885
2006	3.684702946	2,810,366,654	0,7494311	0,749431108
2006	3.372439985	3,372,439,985	0,3747156	1,124,146,662
2006	3.2475348	1,311,504,439	11,241,467	1,124,146,662
2006	2.54651124	2,623,008,877	0,3747156	0,562073331
2007	2.523102831	1,644,084,857	0,0000000	1,096,056,571
2007	2.253005174	2,009,437,047	0,5480283	0,548028286
2007	2.557465333	2,192,113,142	0,1826761	0,548028286
2007	2.313897206	2,009,437,047	0,3653522	0
2007	2.679249396	1,278,732,666	0,5480283	0,730704381
2007	3.288169713	2,557,465,333	0,9133805	0,730704381
2007	3.592629872	3,836,197,999	0,5480283	0,182676095
2007	3.044601586	1,826,760,952	0,7307044	1,278,732,666
2007	2.435681269	0,913380476	0,7307044	0,548028286
2007	2.192113142	1,826,760,952	0,5480283	0,548028286
2007	2.253005174	1,644,084,857	0,5480283	0,36535219
2007	1.934850927	1,644,084,857	0,3653522	0,548028286
2008	2.154074007	1,246,779,793	0,1781114	0,178111399
2008	1.840484456	1,959,225,388	0,3562228	0,712445596
2008	2.493559585	0,712445596	0,3562228	0,356222798
2008	2.25607772	2,493,559,585	10,686,684	0,712445596
2008	2.612300518	1,068,668,394	10,686,684	0,890556995
2008	2.671670984	1,246,779,793	0,8905570	0,534334197
2008	2.849782383	2,849,782,383	0,8905570	0,534334197
2008	2.790411917	2,493,559,585	0,0000000	0,534334197
2008	2.493559585	1,246,779,793	0,7124456	0,712445596
2008	2.612300518	1,959,225,388	0,7124456	0,534334197
2008	3.265375647	1,781,113,989	10,686,684	0,534334197
2008	2.77854356	2,493,559,585	10,686,684	0,712445596
2009	2.406001771	138,928,612	0,0000000	0,173660765
2009	2.199703023	1,215,625,355	0,5209823	0,34732153
2009	2.952233005	2,257,589,945	0,8683038	0,34732153
2009	3.241667613	277,857,224	0,3473215	0,34732153
2009	2.836459161	243,125,071	0,1736608	0,173660765
2009	2.604911475	1,562,946,885	0,5209823	0,69464306
2009	2.720685318	2,257,589,945	0,5209823	0,69464306
2009	2.836459161	2,257,589,945	0,8683038	0,868303825
2009	2.662798396	104,196,459	10,419,646	0,69464306
2009	2.604911475	1,562,946,885	0,3473215	0,34732153
2009	2.43125071	1,910,268,415	0,8683038	0,69464306
2009	2.52388097	1,562,946,885	0,3473215	0,173660765
2010	2.273529122	2,370,498,804	0,3386427	0,338642686
2010	2.426939251	2,031,856,117	0,0000000	0,169321343
2010	2.70914149	2,031,856,117	0,3386427	0,169321343
2010	2.934903281	2,539,820,147	0,8466067	0,507964029
2010	2.765581938	2,201,177,461	0,5079640	0,507964029
2010	2.031856117	1,185,249,402	0,5079640	0,507964029
2010	1.636772984	0,846606716	0,3386427	0,169321343
2010	1.749653879	1,185,249,402	0,3386427	0,169321343
2010	2.144737013	1,862,534,774	0,3386427	0,677285372
2010	2.426939251	1,523,892,088	0,6772854	0,846606716
2010	2.652701042	2,031,856,117	0,3386427	0,169321343
2010	2.524026158	2,201,177,461	0,5079640	1,015,928,059
2011	2.726704427	1,159,736,036	0,8283829	0,662706306
2011	2.761276276	2,485,148,648	0,1656766	1,159,736,036
2011	3.534433633	1,988,118,919	0,8283829	0,331353153
2011	3.700110209	381,056,126	0,3313532	0,828382883
2011	3.479208107	3,313,531,531	0,3313532	0,828382883
2011	2.926952852	1,159,736,036	0,8283829	0,49702973
2011	2.871727327	2,319,472,072	0,3313532	0,49702973
2011	2.871727327	2,982,178,378	0,3313532	1,159,736,036
2011	2.650825225	1,822,442,342	0,4970297	0,662706306
2011	2.429923123	1,822,442,342	0,0000000	0,331353153
2011	2.319472072	1,822,442,342	0,6627063	0,828382883
2011	2.682776347	1,325,412,612	0,6627063	0,331353153
2012	2.230498661	1,784,039,576	12,974,833	0,81092708
2012	2.216534019	1,297,483,328	0,0000000	0,648741664
2012	2.000286798	1,297,483,328	0,4865562	0,486556248
2012	2.540904851	1,946,224,993	0,4865562	0,81092708
2012	2.270595825	2,757,152,073	0,3243708	0,648741664
2012	2.540904851	0,973112496	0,1621854	0,324370832
2012	2.432781241	1,784,039,576	12,974,833	162,185,416
2012	3.081522905	2,432,781,241	0,3243708	0,648741664
2012	2.811213878	2,270,595,825	0,4865562	1,135,297,912
2012	2.216534019	2,108,410,409	0,4865562	0,648741664
2012	1.51373055	0,81092708	0,1621854	0,486556248
2012	1.601771774	0,162185416	0,3243708	0,162185416
2013	1.806862114	2,223,736,922	0,1588384	0,635353406
2013	2.541413626	1,270,706,813	0,3176767	0,635353406
2013	2.859090329	2,382,575,274	0,7941918	0,794191758
2013	3.01792868	2,064,898,571	11,118,685	0,635353406
2013	2.541413626	1,111,868,461	0,6353534	0,317676703
2013	2.27668304	0,95303011	0,4765151	0,635353406
2013	2.488467508	2,382,575,274	0,1588384	0,158838352
2013	2.64730586	1,429,545,164	0,9530301	0,794191758
2013	2.329629157	1,429,545,164	0,4765151	0,158838352
2013	2.382575274	1,270,706,813	0,3176767	0,476515055
2013	3.176767032	2,223,736,922	0,6353534	0,794191758
2013	3.162849625	2,541,413,626	15,883,835	0,476515055
2014	2.987952727	1,867,519,708	0,1556266	0,622506569
2014	1.971270803	1,867,519,708	0,4668799	0,155626642
2014	2.282524088	1,400,639,781	0,1556266	0,311253285
2014	2.178772993	2,023,146,351	0,7781332	0,466879927
2014	2.43815073	1,245,013,139	0,6225066	0,778133212
2014	2.64565292	1,245,013,139	0,6225066	0,311253285
2014	2.85315511	2,801,279,562	0,7781332	0,933759854
2014	2.593777372	2,023,146,351	0,6225066	0,466879927
2014	2.43815073	1,089,386,496	0,4668799	0,466879927
2014	2.386275183	2,178,772,993	0,7781332	0,622506569
2014	2.697528467	1,867,519,708	0,4668799	0,622506569
2014	2.626118374	1,089,386,496	0,9337599	0,466879927
2015	2.507973403	2,135,591,365	0,7627112	0,915253442
2015	2.237286192	1,525,422,404	0,4576267	0,15254224
2015	1.932201711	1,372,880,163	0,3050845	0,457626721
2015	2.745760327	1,677,964,644	0,0000000	0,15254224
2015	3.406776702	3,813,556,009	0,6101690	0,457626721
2015	3.610166356	2,288,133,606	0,7627112	0,610168962
2015	2.949149981	1,983,049,125	0,6101690	0,915253442
2015	2.237286192	1,677,964,644	0,6101690	0,15254224
2015	2.135591365	1,372,880,163	0,1525422	0,305084481
2015	1.830506885	1,372,880,163	0,6101690	0
2015	2.288133606	0,762711202	0,7627112	0,610168962
2015	2.173592538	2,135,591,365	0,6101690	0,915253442
2016	1.863567196	1,495,777,234	0,1495777	0,299155447
2016	1.894651163	0,44873317	0,0000000	0,149577723
2016	1.595495716	2,393,243,574	0,5983109	0,44873317
2016	1.944510404	0,89746634	0,1495777	0,149577723
2016	1.645354957	0,89746634	0,5983109	0,299155447
2016	1.894651163	1,495,777,234	0,4487332	0,598310894
2016	1.994369645	1,645,354,957	0,0000000	0,149577723
2016	2.19380661	1,495,777,234	0,5983109	0,299155447
2016	2.542821298	1,495,777,234	11,966,218	0,598310894
2016	2.343384333	1,944,510,404	0,5983109	0,747888617
2016	1.894651163	1,346,199,511	0,0000000	0,149577723
2016	1.680956757	2,094,088,127	0,2991554	0,299155447
2017	1.671451796	1,760,714,821	0,1467262	0,29345247
2017	2.298711016	1,027,083,646	0,2934525	0
2017	2.054167291	2,494,345,996	0,5869049	0,58690494
2017	2.787798466	1,027,083,646	0,2934525	0,146726235
2017	2.445437251	3,374,703,407	0,2934525	0,440178705
2017	2.396528506	1,613,988,586	0,5869049	0,440178705
2017	2.641072231	0,733631175	0,1467262	0,29345247
2017	2.592163486	2,494,345,996	13,205,361	0,146726235
2017	3.276885917	1,467,262,351	0,5869049	0,440178705
2017	2.836707211	2,641,072,231	0,2934525	0,29345247
2017	3.130159682	2,641,072,231	0,2934525	0,29345247
2017	3.007887819	2,347,619,761	0,2934525	0,58690494
